# Supplementary material for: Dynamic Changes of Active Components and Volatile Organic Compounds in Rosa roxburghii Fruit during the Process of Maturity
Source: Foods. 2024 Sep 12;13(18):2893. doi: 10.3390/foods13182893 (PMC11431035; doi:10.3390/foods13182893)
Supplement: Supplementary file 1 [file foods-13-02893-s001.zip]

Archive with 1 entries (1 files):
- foods-3189951-supplementary.pdf
